# Supplementary material for: Impaired 1,25-dihydroxyvitamin D3 action underlies enthesopathy development in the Hyp mouse model of X-linked hypophosphatemia
Source: JCI Insight. 2023 Sep 8;8(17):e163259. doi: 10.1172/jci.insight.163259 (PMC10544216; doi:10.1172/jci.insight.163259)
Supplement: Supporting data values [file jciinsight-8-163259-s198.xlsx]

## Sheet: Fig 1 
Figure 1
Calcium
WT	Hyp	C-/-	C-/-/Hyp	F-/-	F-/-/Hyp	C-/-/F-/-	C-/-/F-/-/Hyp
8.781	8.209	10.277	8.28358	11.95	12.166
8.967	8.938	9.696	9.20149	11.824	11.943	8.075	9.317
9.309	8.223	8.997	8.28358	12.806	10.641	9.421	9.235
9.323	9.986	8.867	8.1791	10.894	10.47	8.885	8.119
8.444	8.787	8.436	7.66418	9.586	10.026	9.291	8.699
9.283	8.491	9.035	8.06716	11.784	9.77	9.219	10.218
9.618	8.851	8.1194		11.729	11.529	8.635	8.955
				11.009	9.323	9.507	7.916
Phosphate
WT	Hyp	C-/-	C-/-/Hyp	F-/-	F-/-/Hyp	C-/-/F-/-	C-/-/F-/-/Hyp
6.9704	4.5353	6.9766	5.549	13.2866	13.0262	6.4093	6.2946
8.0151	4.2222	7.0866	4.2765	12.6465	12.245	8.0647	6.6898
6.5131	4.8515	7.0789	4.633	14.1639	12.3845	7.7562	7.5857
7.8911	4.3989	8.6955	4.3943	11.4933	11.6808	6.6216	6.5736
8.4258	4.3493	7.5361	5.1398	14.5483	13.6416	7.0448	7.0618
7.6431	4.7554	7.4183	5.673	12.693	13.5951	7.6244	7.9453
7.8393	5.177		5.4948	12.5612	11.9397		7.6679
				11.7769	13.1549		6.9998

## Sheet: Fig 2 
Figure 2
Safranin O	% positive cells
WT	Hyp	Cyp27b1KO	Cyp27b1KO/Hyp	FGF23KO	FGF23KO/Hyp	Cyp27b1/FGF23KO	FGF23/Cyp27b1KO/Hyp
19.6429	59.7701	65.7658	70.2128	30.8642	41.3043	61.0526	80.5556
8	66.1765	66.2921	64	30.3797	20.2899	65	72.2892
68.75	65.8824	69.697	84.466	18.9873	27.2727	62.5	72.4138
19.6078	70.9302	72.8571	57.6923	16	46.2687	80.8081	82.6531
33.8028	71.5686	78.3133	60.5634	17.0732	33.8983	79.4521	76.1062
10.8434		73.913	67.1429		32.2034	93.75	79.2683
						62.5
p-SMAD1/5	% positive cells
WT	Hyp	Cyp27b1KO	Cyp27b1KO/Hyp	FGF23KO	FGF23KO/Hyp	Cyp27b1/FGF23KO	FGF23/Cyp27b1KO/Hyp
13.1579	50.6173	26.9841	54.7619	12.3077	13.2353	43.0108	54.1176
17.3913	51.5789	30.5085	36.6197	21.4286	15.0685	34.8315	63.7363
19.4805	35.3659	35.4167	54.5455	12.987	17.8571	62.3529	52.0833
12.3596	45	47.5	34.1176	11.3924	17.1429	32.4074	51
14.8148	47.0588	34.375	37.5	14	18.3099	43.3333	54.023
28.125	45.4545
PTCH	% positive cells
WT	Hyp	Cyp27b1KO	Cyp27b1KO/Hyp	FGF23KO	FGF23KO/Hyp	Cyp27b1/FGF23KO	FGF23/Cyp27b1KO/Hyp
35.5769	65.3226	64.4444	53.8462	10.9091	14.2857	59.0476	59.2105
42.4242	61.6279	47.5	64	8.33333	16.6667	52.1739	66.6667
27.7778	62.3656	58.7719	58	8.06452	13.0435	56.1905	51.8072
36.4865	54.7619	56.25	60.9195	18.75	7.84314	53.9474	54.0816
30.9524	60.5505	50.7692	50.7246	10.6061	9.43396	63.8554	57.8313
	59.7826				11.3208	60.2041
RUNX2	% positive cells
WT	Hyp	Cyp27b1KO	Cyp27b1KO/Hyp	FGF23KO	FGF23KO/Hyp	Cyp27b1/FGF23KO	FGF23/Cyp27b1KO/Hyp
19.802	68.8679	51.4286	51.4706	10.4478	28	41.5385	47.0588
11.6279	63.3663	45.1613	55.6604	28.4091	30.2632	31.3253	53.8462
16.9811	56.4706	48.9583	54.2857	20.9877	24.2857	48.9796	45.283
42.4242	59.322	46.5517	48.3871	38.7755	37.7778	46.729	52.809
40.3226	66.6667	50	50	48.7805	38	42.1687	46.3415
				41.8605		47.619

## Sheet: Fig 3
Figure 3
ALP	% positive cells
WT	Hyp	Cyp27b1KO	Cyp27b1KO/Hyp	FGF23KO	FGF23KO/Hyp	Cyp27b1/FGF23KO	FGF23/Cyp27b1KO/Hyp
40.8451	69.6203	64.7059	57.1429	27.3973	15.2542	61.2903	63.7931
43.5897	67.2131	65.7534	64.9351	26.3889	23.9437	76.7857	67.6056
34.7826	51.4706	74.6269	59.0909	36.6197	14.7059	58.9286	66.6667
36.4865	75.3623	60.3448	53.2609	26.6667	19.0476	64.7059	52.1739
43.4211	54.1667	58.6667	83.7209	43.1034	33.3333	61.1111	70.5882
41.5584	70.5882	64.1026	73.6842	32.0513	39.5062	75	65
44				27.0833	36.3636	64.4068
					37.931

## Sheet: Fig 5A
Fig 5
P14 genes	RTqPCR data
Nog	Fold change relative to WT			Ihh	Fold change relative to WT			Ptch	Fold change relative to WT			Gli1	Fold change relative to WT			Acan	Fold change relative to WT			Scx	Fold change relative to WT
WT	Hyp	Cyp27b1KO		WT	Hyp	Cyp27b1KO		WT	Hyp	Cyp27b1KO		WT	Hyp	Cyp27b1KO		WT	Hyp	Cyp27b1KO		WT	Hyp	Cyp27b1KO
1	1.945	1.917		1	4.1506	1.451		1	1.314	1.18		1	1.474	1.1205		1	2.394	1.189		1	1.1568	0.891
1	2.417	1.1389		1	2.19	2.338		1	1.126	1.11228		1	1.2184	1.28		1	1.1518	2.55		1	1.31
1	1.19175	1.0717		1	2.19	1.188		1	1.65285	1.2658		1	1.29864	1.1607		1	1.423	1.71		1	0.94	1.042
1	1.176	1.1289		1	1.28	1.30162		1	1.309	1.1207		1	1.1	1.23259		1	1.26	1.54		1	0.93	1.2016
1	1.273	2		1	1.37097	3.12		1	1.5	2.45		1	1.142	1.402		1	1.22	2		1	0.8	0.541393
1	2.25	1.5		1	3.67857	1.288		1	1.19	1.3		1	1.29	1.486		1	2.32	2.5		1	1.1	0.956
1	1.61			1	2.46429			1				1				1				1		0.7749
1				1				1				1				1				1
1				1				1				1				1				1
1				1				1				1				1
Bmp2	Fold change relative to WT			Bmp4	Fold change relative to WT			Bmp6	Fold change relative to WT			Gdf5	Fold change relative to WT			Bmpr1a	Fold change relative to WT			Bmpr1b	Fold change relative to WT			BmpR2	Fold change relative to WT
WT	Hyp	Cyp27b1KO		WT	Hyp	Cyp27b1KO		WT	Hyp	Cyp27b1KO		WT	Hyp	Cyp27b1KO		WT	Hyp	Cyp27b1KO		WT	Hyp	Cyp27b1KO		WT	Hyp	Cyp27b1KO
1.20832	1.35772	1.2861		0.951518	0.992024	1.12374		0.835162	0.961259	0.858642		1	1.76	1.347		1.0692	1.16879	1.26272		1.15809	1.20358	1.28498		1.08299	1.11686	1.23543
0.791684	0.913831	1.22518		1.04848	0.77378	1.05578		0.808319	0.752623	1.04981		1	1.25	2.36		0.930796	0.972655	1.12236		0.841913	0.840896	1.24984		0.917014	0.864537	1.31496
0.927348	1.13288	1.03025		0.828427	0.77916	1.16473		1	0.607097	1.02811		1	1.25	2.81		0.917014	0.972655	0.946058		0.538618	0.888843	1.16624		0.972281	0.90125	1.10556
1.07265	0.896887	0.784584		1.17157	0.632878	1.02811		1	0.90151	0.768438		1	1.24	1.7		1.08299	0.659754	0.926588		1.46138	0.599512	0.870551		1.02772	0.781752	0.852635
1	0.853334	0.888843		1	0.828046	0.946058		1	0.60848	0.907519		1	1.24	1.9		1	0.792779	0.806642		1	0.840971	0.619854		1	0.820146	0.840896
1	0.727582	0.926588		1	0.701144	0.852635		1	0.55221	0.823591		1	1.93			1	0.942779	0.959264		1	0.972742	0.823591		1	0.903723	0.882703
1				1				1.15132				1				1				1				1
1				1				0.848679				1				1				1				1
1.07265				1.0554								1				0.996534				1.16484				0.961895
0.927348				0.944605								1				1.00347				0.835162				1.0381

## Sheet: FIg5B
Fig 5B
P60 genes
Nog	Fold change relative to WT			Ihh	Fold change relative to WT			Ptch	Fold change relative to WT			Gli1	Fold change relative to WT			Acan	Fold change relative to WT			Scx	Fold change relative to WT
WT	Hyp	Cyp27b1KO		WT	Hyp	Cyp27b1KO		WT	Hyp	Cyp27b1KO		WT	Hyp	Cyp27b1KO		WT	Hyp	Cyp27b1KO		WT	Hyp	Cyp27b1KO
1	1.3363	1.5516		1	2.879	1.85		1	1.6337	1.6678		1	1.7838	1.897		1	2.204	1.288		1	1.0156	1.014
1.0985	1.6083	1.4527		1.5736	2.6478	2.195		1.3713	1.5481	1.572		1.3301	1.4709	1.61		1.1615	1.7346	1.434		0.9531	0.9732	1.0497
0.9015		1.0835		0.4264	5.26	2.8954		0.6287	1.8667	1.3379		0.6699	2.2948	1.3657		0.8385	2.0297	2.4357		1.0469	1.16867	1
1.0208	2.1881	1.3566		1.2017	2.4432	2.7557		1.1479	1.3417	1.4083		1.0967	2.4602	1.9002		1.1716	1.6003	1.7463		0.9723	1.12401	0.895536
0.9792	2.9571			0.7983	1.4014			0.8521	1.476			0.9033	1.6425			0.8284	2.5818			1.0277	1.0391
0.8399	1.9105			1.0783				1.016	2.1331			1.0747	1.7415			1				1.0899
1.1601	2.2869			0.9217				0.984				0.9253				1				0.9101
1				1				1				1								1
1				1				1				1								1
Bmp2	Fold change relative to WT			Bmp4	Fold change relative to WT			Bmp6	Fold change relative to WT			Gdf5	Fold change relative to WT			Bmpr1a	Fold change relative to WT			Bmpr1b	Fold change relative to WT			BmpR2	Fold change relative to WT
WT	Hyp	Cyp27b1KO		WT	Hyp	Cyp27b1KO		WT	Hyp	Cyp27b1KO		WT	Hyp	Cyp27b1KO		WT	Hyp	Cyp27b1KO		WT	Hyp	Cyp27b1KO		WT	Hyp	Cyp27b1KO
1	1.3526	1.15		1	1.0064	1.027		1	0.9869	1.1424		1	1.1434	0.8612		1	1.0909	1.1134		1	0.9219	0.7365		1	1.0336	1.189
1.4211	1.3406	1.22		1.1258	0.8994	1.097		1.2332	0.8069	1.166		1.2328	0.6331	0.4923		1.1509	0.9824	1.0105		1.3775	0.6513	0.8884		1.1683	0.8976	1.117
1.2149	0.9633	1.3231		0.8742	0.9003	1.0606		0.7668	1.0549	1.07231		0.7672	0.8151	0.6234		0.8491	1.783	1.1282		0.6225	1.598	1.2386		0.8317	1.4663	1.1893
0.7851	0.8586	0.846672		1.1275	1.0199	1.06		1.1581	0.8701			0.4089	0.893	0.761		1.0346	0.4828	1.4436		1.0173	0.7019	1.4142		1.0208	0.4855	1.5263
1.0829	0.7767			0.8725	0.7705			0.8419	0.6672	1.26213		1.5911	0.948036			0.9654	1.2865			0.9827	0.8747			0.9792	1.0129
0.9171				1.0381	0.8611			0.975	0.8892			1	2.01159			1.045	1.3999			1.1871	0.8336			1.0969	0.978
1				0.9619				1.025								0.955				0.8129				0.9031
				1				1				1				1				1				1
				1				1				1				1				1				1

## Sheet: Fig6A
Fig6A
Calcium
WT	Hyp	Cyp27b1KO	Cyp27b1KO-1,25D
7.7027	8.04478	8.34328	8.78378
7.90541	8.71642	9.738	8.91892
8.9	8.1	8.76667	9.05405
8.9	8.63333	9.9	9.59459
9.1	9.56667	7.02703	8.91892
8.55245	8.499	8.04054	9.7
Phosphate
WT	Hyp	Cyp27b1KO	Cyp27b1KO-1,25D
7.9143	4.0403	7.4791	6.9287
7.4961	4.2451	7.3236	7.7265
7.337	3.815	8.0387	8.4122
8.2119	4.388	6.3732	8.3731
7.7589	4.5345	7.8433	8.644
8.3054	4.5953		7.541

## Sheet: Fig6B
Fig 6B
Safranin O	% positive cells				pSMAD1/5	% positive cells				PTCH	% positive cells				RUNX2	% positive cells
WT	Hyp	Cyp27b1KO	Cyp27b1KO-1.25D		WT	Hyp	Cyp27b1KO	Cyp27b1KO-1.25D		WT	Hyp	C-/-	C-/- 1,25D		WT	Hyp	Cyp27b1KO	Cyp27b1KO-1.25D
48.4375	57.4074	64.7059	30.1075		32.8571	56.5657	60.8696	37.0968		36.8421	59.8039	60	31.25		28.8889	55.4348	60.9091	19.4444
42.029	68	50	39.0805		34.3284	58.6957	56	17.9104		29.7297	58.2524	50.9091	34.6154		40	47.7778	50	21.1111
48.9362	63.2653	60.2941	28.7356		39.5349	48.7179	53.7037	19.7183		43.75	55.7692	44.6809	28.5714		36.2069	53.1915	56.1404	36.1345
47.5	66.0714	64.9123	46.1538		27.7778	56.25	59.2105	32.2581		36.8421	59.375	35.5932	28		30.5085	63.6364	39.6552	29.7872
51.3514	64.2857	45.098	48.4848		40	46.3768	45.4545	29.5775		13.1579	41.6667	34.5455	17.3077		30.2083	37.2881	47.3684	16.6667
39.2857	52.3256		35.8974		22.8571	50.9434	51.3514	32.2581		32.5581	56.6038	50	27.2727		34.7222	44.898	40	30.303
								35.8491					23.8095					32.0755

## Sheet: FIg6C
Fig 6C
ALP	% positive cells
WT	Hyp	Cyp27b1KO	Cyp27b1KO-1.25D
38.806	66.1972	69.6429	26.8293
26.8293	75.5556	72.619	23.0769
25.3968	75.3247	73.0159	25.6757
28.3333	83.3333	82.8125	16.4557
28.5714	58.9286	85.4167	38.4615
35.5556	70.3704	77.5	50
			56.25
			70.9677

## Sheet: Fig 7A
Fig 7A
Calcium
WT	Hyp	Vdrf/f;ScxCre-	Vdrf/f;ScxCre+
8.588	9.05	9.527	9.773
8.306	9.809	10.004	9.303
9.267	9.216	10.041	10.033
10.1	8.6	9.275	8.913
9.3	9.34	7.149	9.564
9.547	7.82	8.372	9.896
			9.8885
Phosphate
WT	Hyp	VDRf/f;ScxCre-	VDRf/f;ScxCre+
7.8761	4.3242	7.1878	8.0495
7.8393	4.3137	8.2597	8.1178
7.5661	4.8392	8.638	8.5014
8.2386	5.1553	7.4978	7.6397
7.4032	4.6903	7.2478	6.7565
7.5485	4.5601	7.8415	8.8304
8.5715		7.6384	6.9068
7.9949		8.3235	7.3966

## Sheet: Fig7B
Fig7B
Safranin O	% positive cells				pSMAD1/5	% positive cells				PTCH	% positive cells				RUNX2	% positive cells
WT	Hyp	VDR f/f;ScxCre -	VDR f/f;ScxCre +		WT	Hyp	VDR f/f;ScxCre -	VDR f/f;ScxCre +		WT	Hyp	VDR f/f;ScxCre -	VDR f/f;ScxCre +		WT	Hyp	VDR f/f;ScxCre -	VDR f/f;ScxCre +
33.3333	58.1081	32.0755	41.8182		34.0206	64.8148	29.2308	66.1538		48.2143	70.2128	24.4444	66.6667		14	52.3077	38.1818	67.4699
32.5	70.2381	21.9178	50		42	45.1613	35.0877	70.7692		38.0952	60	20.8333	71.7391		32	64.4444	48.4375	77.5
25.641	60.7143	38.4615	44.6154		46.6667	61.9718	33.8235	68.75		33.9623	55.102	38.2353	58.7302		44.4444	35.7143	27.1186	66.129
35.1351	71.1538	27.6316	40.5405		40	61.6667	33.3333	70.3125		33.3333	57.7778	36.6667	64.8148		23.3333	52.381	29.7872	77.027
45.8333	64.3836	39.2157	56.6038		41.3793	46	47.8261	75		51.5152	50	34.4828	60		30	49.0196	42.1053	66.6667
48.1928	65.5172	39.2405	56.6667		47.7273	52.6316		65.1515		29.4118	53.8462	37.7049	51.9231		32.1429	64.5833	37.7778	67.8261

[truncated: 9 more sheets: Fig7C, Fig8B, Fig9A, Fig9B, Fig9C, FIg10A, Fig10B, FIg10C, Supplementary Figure 2]
